# Supplementary material for: Mirtron-mediated RNA knockdown/replacement therapy for the treatment of dominant retinitis pigmentosa
Source: Nat Commun. 2021 Aug 16;12:4934. doi: 10.1038/s41467-021-25204-3 (PMC8368061; doi:10.1038/s41467-021-25204-3)
Supplement: Supplementary file 4 — Source Data [file 41467_2021_25204_MOESM4_ESM.xlsx]

## Sheet: Fig 1c
Fig 1c
	GFP	M1-GFP	M2-GFP	M3-GFP	M4-GFP	M5H-GFP	M5M-GFP	M6-GFP	M7-GFP
	1.061	0.004	0.176	0.563	0.312	0.975	1.14887	0.23787	0.75841
	1.023	0.012	0.276	0.598	0.419	1.131	0.97781	0.24709	0.97316
	0.917	0.007	0.196	0.698	0.493	0.913	1.04454	0.27463	1.03798

## Sheet: Fig 1d
Fig 1d
Uncropped gels

## Sheet: Fig 1e
Fig 1e
			Correctly Spliced	Incorrectly Spliced	Unspliced
		M1-GFP	1.61	39.55	58.84
		M2-GFP	14.84	1.89	83.27
		M3-GFP	57.12	36.51	6.36
		M4-GFP	45.89	2.63	51.48
		M5-GFP	83.76	3.93	12.31
		M6-GFP	25.8	35.5	38.7
		M7-GFP	94.4	0	5.6

## Sheet: Fig 1f
Fig 1f
	Human	GFP	M1-GFP	M2-GFP	M3-GFP	M4-GFP	M5H-GFP	M5M-GFP	M6-GFP	M7-GFP
		0.9523	0.9568	0.4611	0.3246	0.8919	0.4496	1.29	0.94	0.75
		1.0836	1.2928	0.584	0.3783	1.0161	0.5459	1.22	0.98	0.75
		0.8569	1.0589	0.4834	0.3403	0.8007	0.4548	1.27	0.88	0.83
		1.0601	1.1282	0.6036	0.4163	1.3103	0.6543	1.24	0.95	0.83
		0.9954	1.0038	0.6766	0.5025	1.1423	0.6764	0.97	1.07	0.88
		1.0517	1.0772	0.5444	0.438	1.0791	0.6691	1.2	1.21	0.92
		0.9	1.02	0.53	0.35	0.66	0.38	1.09	1.54	0.93
		0.86	0.97	0.52	0.39	0.75	0.39	1.04	1.18	0.94
		0.83	0.86	0.5	0.41	0.83	0.44	1.07	1.29	1.07
		0.98	0.9	0.53	0.48	1.05	0.49	1.03	1.25	0.87
		1.22	0.95	0.65	0.59	1.18	0.7	1.06	1.13	0.84
		1.21	1.69	0.72	0.6	1.15	0.67	1.04	1.12	0.87
	Mouse	GFP	M1-GFP	M2-GFP	M3-GFP	M4-GFP	M5H-GFP	M5M-GFP	M6-GFP	M7-GFP
		0.89	0.79	0.56	0.33	0.89	0.93	0.4	0.82	0.79
		0.97	0.97	0.65	0.32	0.82	0.91	0.4	0.92	0.88
		0.98	0.97	0.59	0.36	0.93	0.99	0.39	0.86	0.96
		1.01	0.92	0.59	0.33	0.87	0.95	0.45	0.89	0.85
		1.02	0.93	0.66	0.35	1	1.09	0.43	0.96	0.99
		1.14	1.1	0.74	0.39	1.01	1.09	0.49	0.97	0.9

## Sheet: Fig 2b
Fig 2b
	Mirtron 3
			GFP						GFP-Mirt 3						Mirt 3 5'-UTR-GFP
		Human	1.34	1.02	1.18	0.83	0.75	0.87	0.52	0.42	0.7	0.66	0.44	0.43	0.35	0.36	0.48	0.47	0.51	0.37
		Mouse	0.89	0.83	0.87	1.09	1.09	1.23	0.22	0.21	0.25	0.28	0.27	0.3	0.17	0.18	0.15	0.14	0.2	0.18
	Mirtron 5
			GFP						GFP-Mirt 5						Mirt 5 5'-UTR-GFP
		Human	0.99	0.95	1.03	1.08	0.97	0.99	0.51	0.49	0.55	0.52	0.58	0.49	0.39	0.42	0.44	0.45	0.47	0.44
		Mouse	0.92	0.98	0.98	1.02	1.06	1.04	0.56	0.55	0.56	0.58	0.61	0.57	0.38	0.44	0.4	0.46	0.43	0.43

## Sheet: Fig 2c
Fig 2c
Uncropped gels

## Sheet: Fig 2d
Fig 2d
			Nested in GFP			5' of GFP
		Mirtron 3	0.4965	0.4534	0.493	0.5498	0.5827	0.5683
		Mirtron 5	0.8097	0.7585	0.8327	0.8746	0.8865	0.8835

## Sheet: Fig 2f
Fig 2f
Uncropped gel

## Sheet: Fig 2i
Fig 2i
			GFP												Mirt 3 5'-UTR-GFP												Mirt 3/3 5'-UTR-GFP
		Human	0.83	0.93	1	0.94	1.13	1.17	0.99	0.95	1.03	1.08	0.97	0.99	0.28	0.28	0.34	0.32	0.36	0.36	0.31	0.32	0.35	0.33	0.32	0.35	0.24	0.26	0.29	0.29	0.3	0.3	0.3	0.3	0.3	0.29	0.29	0.34
		Mouse	0.9	0.96	0.96	1.05	0.99	1.14	0.92	0.98	0.98	1.02	1.06	1.04	0.19	0.23	0.22	0.24	0.22	0.26	0.24	0.25	0.25	0.26	0.26	0.25	0.16	0.2	0.2	0.19	0.2	0.22	0.2	0.25	0.24	0.25	0.24	0.24

## Sheet: Fig 2k
Fig 2k
			GFP												Mirt 3 5'-UTR-GFP												Mirt 5 5'-UTR-GFP												Mirt 3/5 5'-UTR-GFP
		Human	0.83	0.93	1	0.94	1.13	1.17	0.99	0.95	1.03	1.08	0.97	0.99	0.28	0.28	0.34	0.32	0.36	0.36	0.31	0.32	0.35	0.33	0.32	0.35	0.39	0.42	0.44	0.45	0.47	0.44							0.16	0.17	0.22	0.2	0.23	0.22	0.27	0.25	0.29	0.23	0.24
		Mouse	0.9	0.96	0.96	1.05	0.99	1.14	0.92	0.98	0.98	1.02	1.06	1.04	0.19	0.23	0.22	0.24	0.22	0.26	0.24	0.25	0.25	0.26	0.26	0.25	0.38	0.44	0.4	0.46	0.43	0.43							0.17	0.19	0.19	0.19	0.17	0.19	0.24	0.22	0.21	0.27	0.22
[truncated: 1 more columns]

[truncated: 42 more sheets: Fig 3a, Fig 3d, Fig 4b, Fig 4c, Fig 5d, Fig 5e, Fig 5f, Fig 5g, Fig 5h, Fig 5i, Fig 6a, Fig 6d, Fig 6e, Fig 6f, Fig S1c, Fig S2b, Fig S3a, Fig S3b, Fig S3c, Fig S3d …]
